# Supplementary material for: ER Stress in COVID-19 and Parkinson’s Disease: In Vitro and In Silico Evidences
Source: Brain Sci. 2022 Apr 16;12(4):507. doi: 10.3390/brainsci12040507 (PMC9025812; doi:10.3390/brainsci12040507)
Supplement: Supplementary file 1 [file brainsci-12-00507-s001.zip]

Archive with 1 entries (1 files):
- brainsci-1629904-supplementary.pdf
